# Supplementary material for: Secretome and Pathway Analysis of Stress Induced Disc Degeneration In Vitro
Source: JOR Spine. 2026 Mar 27;9(2):e70165. doi: 10.1002/jsp2.70165 (PMC13238643; doi:10.1002/jsp2.70165)
Supplement: Supplementary file 2 — Data S1: Tables S1–S9 provide supporting metadata, assay details, raw/processed outputs, quality control, and statistical analyses for the study. Specifically, it contains donor information (S1), RT–PCR gene/assay details (S2), the marker lists for the 73‐plex secretome and 21‐plex phosphoproteomic panels (S3–S4), phosphoproteomic QC results (S5), Kruskal–Wallis statistical outputs comparing monolayer, alginate, and phosphoproteomic datasets (S6), quantitative secretome concentrations (ng/mL) and phosphoproteomic readouts (Net MFI) (S7–S8), and a sample ID key together with the supplementary figures (S9). [file JSP2-9-e70165-s001.xlsx]

## Sheet: contents
S1	Donor information
S2	RT-PCR gene information
S3	73-plex panel for Secretome analysis
S4	21-plex panel for Phosphoproteomic analysis
S5	QC results from Phosphoproteomic analysis
S6	Kruskal-Wallis results from monolayer analysis, alginate analysis and phospho analysis
S7	Secretome results (ng/mL)
S8	Phosphos Results (Net MFI)	* Net MFI is the fluorescence generated from each sample after blank subtraction
S9	Samples ID

## Sheet: S1
Donor	Age	Gender	Disc Level	Degeneration Grade
HD691	43	M	L5/S1	5
HD693	80	F	L4/5	5
HD714	39	M	L5/S1	5
HD723	40	M	L4/5	8
HD724	36	M	L4/5	6
HD725	33	F	L4/5	5
HD726	40	F		6

## Sheet: S2.
Gene type	Name	Assay ID
Reference Gene	18S	Hs99999901_s1
Reference Gene	GAPD	Hs99999905_m1
NP catabolism	MMP-3	Hs00968305_m1
NP pro-inflammatory	IL-6	Hs00174131_m1
NP pro-inflammatory	IL-1β	Hs01555410_m1
NP pro-inflammatory	IL-8 (CXCL-8)	Hs00174103_m1
Cell-cycle control	p16 -INK4A (CDKN2A)	Hs00923894_m1
Cell-cycle control	p21 (CDKN1A)	Hs00355782_m1

## Sheet: S3.
n	Gene name	Cytokine	Uniprot ID	Protein Name
1	IL4	IL4	P05112	Interleukin-4
2	IL1β	IL1β	P01584	Interleukin-1 beta
3	IL1A	IL1A	P01583	Interleukin-1 alpha
4	IFNG	IFNG	P01579	Interferon gamma
5	CSF3R	G-CSF	P09919	Granulocyte colony-stimulating factor
6	SCF	SCF	P21583	Kit ligand
7	IL17F	IL17F	Q96PD4	Interleukin-17F
8	IL7	IL7	P13232	Interleukin-7
9	IL16	IL16	Q14005	Interleukin-16
10	IL18	IL18	Q14116	Interleukin-18
11	IL6	IL6	P05231	Interleukin-6
12	PROK1	PROK1	Q9HC23	Prokineticin-1
13	TNFA	TNFA	P01375	Tumor necrosis factor
14	IL20	IL20	Q9NYY1	Interleukin-20
15	FGF2	FGF BASIC	P09038	Fibroblast growth factor 1
16	IL10	IL10	P22301	Interleukin-10
17	IL1RA	IL1RA	P18510	Interleukin-1 receptor antagonist protein
18	CCL19	CCL19	P78556	C-C motif chemokine 19
19	CXCL13	CXCL13	O43927	C-X-C motif chemokine 13
20	CXCL12	CXCL12	P48061	Stromal cell-derived factor 1
21	CSF2	GM-CSF	P04141	Granulocyte-macrophage colony-stimulating factor
22	CSF1R	M-CSF	P09603	Macrophage colony-stimulating factor 1
23	IL13	IL13	P35225	Interleukin-13
24	IL2RA	IL2RA	P01589	Interleukin-2 receptor subunit alpha
25	IL15	IL15	P40933	Interleukin-15
26	LIF	LIF	P15018	Leukemia inhibitory factor
27	IFNA2	IFNA2	P01563	Interferon alpha-2
28	IL12	IL12	P29459	Interleukin-12 subunit alpha
29	IL11	IL11	P20809	Interleukin-11
30	IL22	IL22	Q9GZX6	Interleukin-22
31	CCL27	CTACK	Q9Y4X3	C-C motif chemokine 27
32	CXCL10	IP10	P02778	C-X-C motif chemokine 10, 10 kDa interferon gamma-induced protein
33	IL9	IL9	P15248	Interleukin-9
34	IL17A	IL17A	Q16552	Interleukin-17A
35	CCL2	CCL2	P13500	C-C motif chemokine 2, Monocyte chemotactic protein 1
36	TNFRSF9	TNFRSF9	P41273	Tumor necrosis factor receptor superfamily member 9
37	S100A8	S100A8	P05109	Protein S100-A8
38	TNF10	TNF10	P50591	Tumor necrosis factor ligand superfamily member 10
39	FST	FST	P19883	Follistatin
40	NGF	NGF	P01138	Beta-nerve growth factor
41	MMP13	MMP13	P45452	Collagenase 3
42	ST2	ST2	Q9UBE8	Interleukin-1 receptor-like 1
43	NRG1	NRG1	Q02297	Pro-neuregulin-1, membrane-bound isoform
44	RETN	RETN	Q9HD89	Resistin
45	CNTF	CNTF	P26441	Ciliary neurotrophic factor
46	MMP1	MMP1	P03956	Interstitial collagenase
47	CCL20	CCL20	P78556	C-C motif chemokine 20
48	MIF	MIF	P14174	Macrophage migration inhibitory factor
49	CXCL1	GROA	P09341	Growth-regulated alpha protein
50	MCP3	CCL7	P80098	C-C motif chemokine 7
51	CXCL16	CXCL16	O95799	C-X-C motif chemokine 16
52	CCL17	CCL17	Q92583	C-C motif chemokine 17
53	CCL22	CCL22	O00626	C-C motif chemokine 22
54	CCL3	CCL3	P10147	C-C motif chemokine 3, Macrophage inflammatory protein 1-alpha
55	CXCL11	CXCL11	O14625	C-X-C motif chemokine 11, Interferon-inducible T-cell alpha chemoattractant
56	TNF12	TWEAK	O43508	Tumor necrosis factor ligand superfamily member 12
57	CXCL9	CXCL9	Q07325	C-X-C motif chemokine 9
58	CCL4	CCL4	P13236	C-C motif chemokine 4
59	TNFSF11	sRANK-L	O14788	Tumor necrosis factor ligand superfamily member 11
60	VEGF	VEGF	P15692	Vascular endothelial growth factor A
61	IL8	IL8	P10145	Interleukin-8
62	IL5	IL5	P05113	Interleukin-5
63	MMP7	MMP7	P09237	Matrilysin
64	TGFB1	TGF-b1	P01137	Transforming growth factor beta-1 protein
65	CCL11	Eotaxin	P51671	Eotaxin
66	VCAM1	VCAM1	P19320	Vascular cell adhesion protein 1
67	TIMP1	TIMP1	P01033	Metalloproteinase inhibitor 1
68	MMP2	MMP2	P08253	72 kDa type IV collagenase
69	MMP9	MMP9	P14780	Matrix metalloproteinase-9
70	CCL5	RANTES	P13501	C-C motif chemokine 5
71	ICAM1	ICAM1	P05362	Intercellular adhesion molecule 1
72	SERPINE1	PAI-1	P05121	Plasminogen activator inhibitor 1
73	DEFB1	DEFB1	P60022	Beta-defensin 1

## Sheet: S4.
Gene name	Protein	n	p-residue	Uniprot ID	Protein Name
Smad3	SMAD3	1	S423/425	P84022	Mothers against decapentaplegic homolog 3
p53	P53	2	S15	P04637	Cellular tumor antigen p53
CREB1	CREB1	3	S133	P16220	Cyclic AMP-responsive element-binding protein 1
AKT1	AKT1S1	4	S473	P31749	RAC-alpha serine/threonine-protein kinase
NFKBIA	IKBA	5	S32/S36	P25963	NF-kappa-B inhibitor alpha
FAK1	FAK	6	Y397	Q05397	Focal adhesion kinase 1
GSK3α/β	GSK3	7	S21/9	P49840/ P49841	Glycogen synthase kinase-3 alpha/beta
AKT1	AKT1	8	S473	P31749	RAC-alpha serine/threonine-protein kinase
HSP27 (HSPB1)	HSPB1	9	S78/82	P04792	Heat shock protein beta-1
P38 MAPK	P38	10	T180/Y182	Q16539 (MAPK 14)/Q15759 (MAPK 11)	Mitogen-activated protein kinase 14/11
Mtor	MTOR	11	S2448	P42345	Serine/threonine-protein kinase mTOR
MEK1	MEK1	12	S218/222	Q02750	Dual specificity mitogen-activated protein kinase kinase 1
RSK1	RSK1	13	S380	Q15418	Ribosomal protein S6 kinase alpha-1
c-JUN	JUN	14	S63	P05412	Transcription factor Jun
EGFR	EGFR	15	Y1068	P00533	Epidermal growth factor receptor
ERK1	ERK1	16	T202/Y204	P27361	Mitogen-activated protein kinase 3
MARCKSL1	MARCKS	17	S170	P49006	MARCKS-related protein
PTN11 (PTPN11)	PTN11	18	Y542	Q06124	Tyrosine-protein phosphatase non-receptor type 11
CHK2	CHK2	19	T68	O96017	Serine/threonine-protein kinase Chk2
STAT3	STAT3	20	Y705	P40763	Signal transducer and activator of transcription 3
NFKB1	NFKB	21	S536	P19838	Nuclear factor NF-kappa-B p105 subunit

## Sheet: S5.
Target	SMAD3	P53	CREB1	AKT1S1	IKBA	FAK	GSK3	AKT1	HSPB1	P38	MTOR	MEK1	RSK1	JUN	EGFR	ERK1	MARCKS	PTN11	CHK2	STAT3	NFKB
S/N	2.83	23.9149	45.4869	162.231	5.08	3.92593	16.6548	18.6765	531.632	47.7545	3.3625	79.7907	36.0167	83.1071	109.778	128.292	74.8788	85.9524	1.79412	4.58824	114.612
Pass/Fail	pass	pass	pass	pass	pass	pass	pass	pass	pass	pass	pass	pass	pass	pass	pass	pass	pass	pass	pass	pass	pass
*S/N=Signal/Noise

## Sheet: S6.
Monolayer - Kruskal Wallis test						Alginate - Kruskal Wallis test						Phosphos - Kruskal Wallis test
n	marker	p.value	p<0.05			n	marker	p.value	p<0.05			n	marker	p.value	p<0.05
1	IL4	8.98336e-08	pass			1	IL4	0.404405				1	SMAD3	0.373
2	IL1b	5.32363e-13	pass			2	IL1b	0.076685				2	P53	0.346
3	IL1A	0.000377716	pass			3	IL1A	0.204429				3	CREB1	0.546
4	IFNG	0.489688				4	IFNG	0.770202				4	AKT1S1	0.0167	pass
5	GCSF	0.213203				5	GCSF	0.587819				5	IKBA	3.17e-08	pass
6	SCF	1.42542e-07	pass			6	SCF	0.819346				6	FAK	0.00405	pass
7	IL17F	0.482111				7	IL17F	0.74817				7	GSK3	0.0216	pass
8	IL7	0.0812521				8	IL7	0.0155356	pass			8	AKT1	0.511
9	IL16	2.05895e-10	pass			9	IL16	0.72831				9	HSPB1	0.69
10	IL18	0.0121177	pass			10	IL18	0.842537				10	P38	0.52
11	IL6	4.95081e-13	pass			11	IL6	0.00053063	pass			11	MTOR	0.338
12	PROK1	3.71514e-11	pass			12	PROK1	0.967046				12	MEK1	0.101
13	TNFA	0.00609245	pass			13	TNFA	0.581489				13	RSK1	0.0635
14	IL20	0.00144395	pass			14	IL20	0.158832				14	JUN	4.05e-07	pass
15	FGFBASIC	0.000498989	pass			15	FGFBASIC	0.00431263	pass			15	EGFR	0.24
16	IL10	0.0274434	pass			16	IL10	0.0795195				16	ERK1	0.19
17	IL1RA	0.280507				17	IL1RA	0.696825				17	MARCKS	0.00237	pass
18	CCL19	0.0664779				18	CCL19	0.793723				18	PTN11	0.0113	pass
19	CXCL13	0.261677				19	CXCL13	0.498937				19	CHK2	0.253
20	CXCL12	0.00099341	pass			20	CXCL12	0.0896207				20	STAT3	0.184
21	GMCSF	2.29758e-12	pass			21	GMCSF	0.0982558				21	NFKB	0.000103	pass
22	MCSF	6.09266e-05	pass			22	MCSF	0.116436
23	IL13	5.55934e-08	pass			23	IL13	0.27289
24	IL2RA	0.30308				24	IL2RA	0.135054
25	IL15	0.0115458	pass			25	IL15	0.0795195
26	LIF	9.46783e-10	pass			26	LIF	0.863096
27	IFNA2	0.536018				27	IFNA2	0.162276
28	IL12	0.0064885	pass			28	IL12	0.454032
29	IL11	4.94126e-09	pass			29	IL11	0.0795195
30	IL22	1.00659e-10	pass			30	IL22	0.057905
31	CTACK	4.03057e-08	pass			31	CTACK	0.0795195
32	IP10	4.87382e-10	pass			32	IP10	0.0155999	pass
33	IL9	2.94349e-05	pass			33	IL9	0.0664328
34	IL17A	0.000506836	pass			34	IL17A	0.725539
35	CCL2	0.00115609	pass			35	CCL2	0.0910915
36	CCL20	7.91213e-10	pass			36	CCL20	0.39894
37	MIF	0.0126157	pass			37	MIF	0.0573314
38	GROA	4.52619e-11	pass			38	GROA	0.000144759	pass
39	CCL7	0.000364518	pass			39	CCL7	0.195721
40	CXCL16	1.43676e-05	pass			40	CXCL16	0.0795195
41	CCL17	0.172858				41	CCL17	0.469791
42	CCL22	0.0337211	pass			42	CCL22	0.279837
43	CCL3	1.60299e-06	pass			43	CCL3	0.938482
44	CXCL11	1.13004e-06	pass			44	CXCL11	0.695596
45	TWEAK	6.32955e-05	pass			45	TWEAK	0.0750952
46	CXCL9	2.58516e-10	pass			46	CXCL9	0.143446
47	TNFRSF9	0.396741				47	TNFRSF9	0.125486
48	S100A8	0.0239709	pass			48	S100A8	0.0795195
49	TNF10	0.844327				49	TNF10	0.542823
50	FST	6.85887e-08	pass			50	FST	0.801944
51	NGF	0.722229				51	NGF	0.0795195
52	MMP13	0.0745033				52	MMP13	0.975136
53	ST2	5.19763e-11	pass			53	ST2	0.410149
54	NRG1	0.932692				54	NRG1	0.615567
55	RETN	0.400304				55	RETN	0.650151
56	CNTF	0.43196				56	CNTF	0.423764
57	MMP1	1.05738e-10	pass			57	MMP1	0.0101266	pass
58	CCL4	0.0477678	pass			58	CCL4	0.0411287	pass
59	sRANKL	0.0115458	pass			59	sRANKL	0.0795195
60	VEGF	1.14176e-05	pass			60	VEGF	0.470911
61	IL8	8.49336e-11	pass			61	IL8	0.00016952	pass
62	IL5	3.74394e-06	pass			62	IL5	0.132794
63	MMP7	4.91931e-05	pass			63	MMP7	0.00601876	pass
64	TGFb1	0.219014				64	TGFb1	0.00286951	pass
65	Eotaxin	0.890259				65	Eotaxin	0.866878
66	VCAM1	3.42738e-08	pass			66	VCAM1	0.833887
67	TIMP1	0.0481902	pass			67	TIMP1	0.100986
68	MMP2	0.00810955	pass			68	MMP2	0.991489
69	MMP9	0.00991825	pass			69	MMP9	0.725361
70	RANTES	1.028e-05	pass			70	RANTES	0.080706
71	ICAM1	1.69326e-07	pass			71	ICAM1	0.00127039	pass
72	PAI1	0.2649				72	PAI1	0.564718
73	DEFB1	0.0134427	pass			73	DEFB1	0.293963

## Sheet: S7.
	S1	S2	S3	S4	S5	S6	S7	S8	S9	S10	S11	S12	S13	S14	S15	S16	S17	S18	S19	S20	S21	S22	S23	S24	S25	S26	S27	S28	S29	S30	S31	S32	S33	S34	S35	S36	S37	S38	S39	S40	S41	S42	S43	S44	S45	S46	S47	S48	S49
IL4	0.011651	0.00556851	<LLOQ	0.0120088	<LLOQ	0.0106486	0.0328791	0.0202736	0.0410814	0.0302743	0.0191156	0.0133231	<LLOQ	0.0154324	<LLOQ	0.00239134	0.00239134	<LLOQ	0.0226877	0.021263	0.0240164	0.0330148	0.0238697	0.0286017	0.0383477	0.0263338	0.0378222	0.0097106	0.0169807	0.0177796	0.010833	0.00854431	0.0181754	0.0210358	0.0111989	0.0355037	0.0346339	0.0199666	0.0255432	0.0343653	0.0399148	0.0173015	0.00384417	<LLOQ	<LLOQ	<LLOQ	<LLOQ	0.00169472	<LLOQ
IL1b	<LLOQ	<LLOQ	<LLOQ	0.000333114	<LLOQ	0.000381453	0.137735	0.0818237	0.24084	0.0240939	0.0131268	0.0192768	<LLOQ	<LLOQ	<LLOQ	<LLOQ	<LLOQ	0.000465214	0.000724376	0.00113218	0.000987516	0.0977987	0.156484	0.105126	0.019902	0.0200366	0.0146346	<LLOQ	0.000623651	<LLOQ	0.000333114	<LLOQ	<LLOQ	0.000623651	0.000231017	0.00100295	0.217484	0.102935	0.239111	0.0134545	0.0228504	0.0232461	<LLOQ	<LLOQ	<LLOQ	<LLOQ	<LLOQ	0.00142506	<LLOQ
IL1A	<LLOQ	<LLOQ	<LLOQ	<LLOQ	<LLOQ	<LLOQ	0.000115342	<LLOQ	0.000564593	<LLOQ	0.00134467	<LLOQ	<LLOQ	0.000265316	<LLOQ	<LLOQ	<LLOQ	<LLOQ	<LLOQ	<LLOQ	0.00130232	0.00142699	0.000640176	<LLOQ	0.00133626	<LLOQ	0.00110425	<LLOQ	<LLOQ	<LLOQ	<LLOQ	<LLOQ	0.00119692	<LLOQ	<LLOQ	0.00543071	0.000564593	0.000867045	<LLOQ	<LLOQ	0.00111374	0.000900481	<LLOQ	<LLOQ	<LLOQ	<LLOQ	<LLOQ	<LLOQ	<LLOQ
IFNG	0.0185078	0.00141353	0.00770139	0.0117775	0.0049575	0.018714	0.0272381	0.0248817	0.0209793	0.0136477	0.00108428	0.00367985	0.00738612	0.0124015	<LLOQ	0.00958737	0.00559327	0.00463891	0.0112569	0.00130402	0.0146843	0.00937825	0.0139588	0.0103185	0.00822621	0.0204649	0.00410675	0.00152284	7.27088e-05	0.0248817	<LLOQ	0.0150985	0.0118815	0.0142698	0.0183015	0.0157195	0.00516962	0.00791141	0.00643839	0.00707053	0.0299999	0.00527561	<LLOQ	<LLOQ	0.00474516	0.0122975	<LLOQ	<LLOQ	<LLOQ
G-CSF	<LLOQ	<LLOQ	<LLOQ	<LLOQ	<LLOQ	7.49973e-06	0.00185698	0.000696534	0.0035688	0.000578784	0.000140308	0.000216282	<LLOQ	<LLOQ	<LLOQ	<LLOQ	<LLOQ	<LLOQ	<LLOQ	9.9978e-05	0.000149909	0.00127011	0.00206185	0.00125649	0.000513436	0.000594813	0.000345969	<LLOQ	<LLOQ	2.53818e-05	<LLOQ	5.11377e-05	0.000201017	2.06178e-05	<LLOQ	0.000501693	0.0066957	0.00322655	0.00516911	0.000779702	0.00171287	0.00121353	<LLOQ	<LLOQ	<LLOQ	<LLOQ	<LLOQ	1.82982e-05	<LLOQ
SCF	<LLOQ	<LLOQ	<LLOQ	<LLOQ	0.000962923	<LLOQ	0.00215767	0.000169757	0.00312597	0.00203995	0.00153007	0.00207944	<LLOQ	<LLOQ	<LLOQ	<LLOQ	0.000935614	<LLOQ	<LLOQ	0.00188939	0.00181766	0.00314334	0.00180732	0.00129053	0.00175533	0.00377031	0.00222534	0.000526178	<LLOQ	<LLOQ	<LLOQ	<LLOQ	<LLOQ	0.00140672	0.00238698	0.00225414	0.00192995	0.000425028	0.00262778	0.00109427	0.00327282	0.00326423	<LLOQ	<LLOQ	<LLOQ	<LLOQ	<LLOQ	<LLOQ	<LLOQ
IL17F	0.0101804	<LLOQ	<LLOQ	0.00388381	0.000378272	0.0020874	0.00669462	0.00260682	0.010299	0.0055201	0.00111311	0.00365098	<LLOQ	0.000211294	<LLOQ	0.000266765	<LLOQ	0.00382558	0.0020874	0.00226031	0.00698888	0.00511007	0.00440859	0.00254901	0.00557872	0.00511007	0.0100618	<LLOQ	0.00312811	0.0041169	0.00289622	0.0105363	0.0027804	0.000602884	0.0016276	0.0105363	0.00628306	0.00105617	<LLOQ	0.00128422	0.0120218	0.00475909	<LLOQ	0.00237572	<LLOQ	<LLOQ	0.00522716	0.00440859	0.0092324
IL7	0.00030478	<LLOQ	<LLOQ	<LLOQ	<LLOQ	0.00286899	0.00860657	0.00439945	0.0060055	<LLOQ	<LLOQ	<LLOQ	0.00167231	0.00356048	<LLOQ	<LLOQ	<LLOQ	<LLOQ	<LLOQ	<LLOQ	0.00439945	<LLOQ	<LLOQ	0.00500267	0.00282372	0.00273229	0.00111395	<LLOQ	0.00408714	0.00010836	<LLOQ	<LLOQ	0.0025928	0.00097091	0.00143723	0.00738842	<LLOQ	<LLOQ	<LLOQ	<LLOQ	0.00586565	<LLOQ	<LLOQ	<LLOQ	<LLOQ	<LLOQ	<LLOQ	<LLOQ	<LLOQ
IL16	<LLOQ	<LLOQ	<LLOQ	0.0128225	0.0208425	0.00790632	0.0210927	0.0161486	0.02764	0.028343	0.0189113	0.0269284	<LLOQ	<LLOQ	<LLOQ	0.00470053	<LLOQ	<LLOQ	0.0193712	0.0200822	0.0210303	0.0234558	0.0221996	0.0196314	0.0288249	0.0223813	0.0241583	0.0124861	<LLOQ	0.0174228	<LLOQ	<LLOQ	0.0177672	0.0228022	0.0148883	0.0112588	0.0219562	0.0246209	0.0299351	0.021155	0.0270384	0.0196961	0.00159613	<LLOQ	<LLOQ	<LLOQ	<LLOQ	<LLOQ	<LLOQ
IL18	0.00231953	0.00184416	<LLOQ	0.00152124	0.00304247	0.00419142	0.00658438	0.00270789	0.00553521	0.00383076	0.00284697	<LLOQ	0.0010688	0.00262752	<LLOQ	<LLOQ	0.000787012	0.00112193	0.00346127	0.00127648	0.00331063	0.00268786	0.0038672	0.0029647	0.00415571	0.00489136	0.00364722	<LLOQ	0.00219302	0.00313894	<LLOQ	0.00671295	0.00231953	0.0029256	0.00240276	0.00361023	0.00137609	0.00429811	<LLOQ	0.00346127	0.00860483	0.00193313	0.00193313	<LLOQ	<LLOQ	0.000663883	<LLOQ	0.00298419	0.00276774
IL6	0.0760703	0.0801032	0.0596136	1.0531	0.880155	0.429324	1.91276	1.33158	2.07807	2.23442	1.57192	1.90733	0.0728135	0.0519388	0.160741	0.0470879	0.131778	0.177011	1.42308	2.23025	1.57938	1.89686	2.14676	1.65507	1.98146	2.27253	1.85792	0.835141	0.201046	0.230049	0.278096	0.138598	0.425064	1.60826	1.48558	1.78386	2.17436	1.77744	2.19124	1.25763	1.81214	2.28564	0.477661	0.433039	0.356402	0.0182206	0.0428233	0.0266567	0.0306202
PROK1	0.00468929	0.00249004	<LLOQ	0.0102985	0.0110499	0.00942287	0.0194289	0.0170887	0.0316459	0.0277678	0.0189856	0.0257871	0.00546549	0.00593167	<LLOQ	0.00580732	0.0053723	0.00783087	0.0175625	0.020443	0.0177838	0.0255319	0.023811	0.0232381	0.02748	0.0316138	0.0282156	0.0115199	0.00736335	0.00726988	0.00264466	0.00624264	0.0091729	0.0176889	0.0213948	0.0242886	0.0304583	0.0170887	0.0224113	0.0191756	0.0236836	0.0268727	0.00723873	0.00512385	0.00531018	0.00094559	0.0017792	0.00614933	0.00150124
TNFA	0.00888088	0.00213126	0.00157538	<LLOQ	0.00432098	0.00814424	0.0125326	0.00857713	0.0148449	<LLOQ	0.00814424	0.00361596	<LLOQ	0.0126911	<LLOQ	0.00292991	0.00691552	<LLOQ	0.0138334	0.00935837	0.0114568	0.0168528	0.00959348	0.00379873	0.00976833	0.00814424	0.0147448	0.00543034	0.00994197	0.0060161	0.00711554	0.0134219	0.00912088	0.0103994	0.00473209	0.0136282	0.0156381	0.00535501	0.00757298	0.00918048	0.0202616	0.0133183	<LLOQ	0.00432098	0.00473209	0.00698248	<LLOQ	0.00863823	0.0105126
IL20	<LLOQ	<LLOQ	<LLOQ	<LLOQ	<LLOQ	<LLOQ	0.00562667	<LLOQ	0.0046614	0.00921213	0.00300287	0.00440211	<LLOQ	<LLOQ	<LLOQ	<LLOQ	<LLOQ	<LLOQ	0.0017193	0.00443269	0.00478296	0.00373977	0.0078382	0.0044174	0.00493453	0.00919776	0.00378631	<LLOQ	<LLOQ	<LLOQ	<LLOQ	<LLOQ	<LLOQ	0.00138055	0.00478296	0.00455479	0.00571638	0.00317675	0.00596992	0.00218255	0.00656297	0.00596992	<LLOQ	<LLOQ	<LLOQ	<LLOQ	<LLOQ	<LLOQ	<LLOQ
FGF BASIC	0.0412047	0.0245302	0.0128179	0.0477166	0.0384441	0.0254181	0.0463944	0.0360563	0.0502954	0.0447818	0.0469083	0.0506646	0.0090475	0.0155257	0.0149278	0.0308771	0.0531435	0.105008	0.0408408	0.0878139	0.0742546	0.0496313	0.0547022	0.0582783	0.0428083	0.0660145	0.0365621	0.0545907	0.0249562	0.0226512	0.0240334	0.0196469	0.0318809	0.0580169	0.0577183	0.0733768	0.0750569	0.0494838	0.10473	0.0505169	0.0775456	0.0814672	0.0365982	0.0152092	0.0246011	0.00623861	0.00706048	0.00362201	0.00975398
IL10	<LLOQ	<LLOQ	<LLOQ	<LLOQ	<LLOQ	<LLOQ	<LLOQ	<LLOQ	<LLOQ	<LLOQ	<LLOQ	<LLOQ	<LLOQ	<LLOQ	<LLOQ	<LLOQ	<LLOQ	<LLOQ	<LLOQ	<LLOQ	<LLOQ	<LLOQ	<LLOQ	<LLOQ	<LLOQ	<LLOQ	<LLOQ	<LLOQ	<LLOQ	<LLOQ	<LLOQ	<LLOQ	<LLOQ	<LLOQ	<LLOQ	<LLOQ	<LLOQ	<LLOQ	<LLOQ	<LLOQ	<LLOQ	<LLOQ	<LLOQ	<LLOQ	<LLOQ	<LLOQ	<LLOQ	<LLOQ	<LLOQ
IL1RA	0.00253108	0.00107886	0.000384582	0.00113868	0.00146665	0.00211846	0.00588296	0.00179315	0.00303034	0.00297169	0.00463565	0.00297169	0.00457749	0.00428648	0.000369298	<LLOQ	0.00291302	0.0025605	0.00336713	0.00285433	0.00663465	0.00565132	0.00335251	0.00264871	0.00459203	0.00454841	0.00594085	0.00128797	0.00317686	0.00267811	0.000808771	0.00433015	0.00382005	0.00305965	0.00119844	0.0142294	0.00562235	0.00341101	0.00258991	0.00348412	0.00599872	0.00266341	0.000974008	0.00103395	<LLOQ	0.00139226	<LLOQ	0.00434471	0.00152612
CCL19	0.0017179	0.0053807	0.00359714	0.00366349	0.00229047	0.00476945	0.00514238	0.00582524	0.00616883	0.00366349	0.00672135	0.00575669	0.00439856	0.00274305	0.00433135	0.00423068	0.00320094	0.00579096	0.00353089	0.00277559	0.00616883	0.00668673	0.00396305	0.00882024	0.00637564	0.00644468	0.00706832	0.00413018	0.0022263	0.00426422	0.00115862	0.00623771	0.00544892	0.00248373	0.00470186	0.00392969	0.00426422	0.00203458	0.00480327	0.00507443	0.00637564	0.00561976	0.00527847	0.00426422	0.00353089	0.0022263	0.00079572	0.00572243	0.0015298
CXCL13	0.0143544	0.0139701	0.0305211	0.0143544	0.0128137	0.0191196	0.0332884	0.0327359	0.0386065	0.0241993	0.0301512	0.00931035	0.0308908	0.0387892	0.0151217	0.047873	0.0404316	0.0406139	0.0193088	0.0174119	0.030706	0.0514813	0.0275553	0.0271835	0.0451578	0.0253204	0.026439	0.0319985	0.0211964	0.0327359	0.0211964	0.0378753	0.0253204	0.00852348	0.0319985	0.0234504	0.0364107	0.0223249	0.0243863	0.030706	0.0260664	0.0393371	0.0563326	0.0295959	0.0200649	0.0260664	0.0268114	0.0393371	0.0241993
CXCL12	0.368079	0.377348	0.40473	0.416714	0.174932	0.174932	0.419693	0.556752	0.489506	0.651604	0.616743	0.31718	0.401717	0.305658	0.418204	0.618091	0.328549	0.346135	0.60864	0.514979	0.323694	0.600515	0.588281	0.567764	0.782639	0.466565	0.58146	<LLOQ	0.211446	0.374267	0.161873	0.264774	0.478072	0.425633	0.503699	0.506525	0.401717	0.280382	0.133785	0.452069	0.605934	0.440376	0.452069	0.534572	0.468007	0.266527	0.0594254	0.534572	0.409237
GM-CSF	0.000284475	0.000587076	0.000731103	0.00379383	0.00276775	0.00335328	0.0140545	0.0337697	0.0153563	0.00820085	0.0114584	0.00972754	0.000604553	0.00033642	0.000924981	0.000905626	0.000490797	0.000673525	0.00942398	0.00861811	0.00664399	0.0216264	0.0121515	0.0117697	0.00626081	0.00723837	0.00735196	0.000284475	0.00037139	0.000182306	0.000476224	0.000747873	0.000508892	0.00532645	0.00538288	0.00645381	0.0109766	0.00845729	0.0128554	0.00346527	0.00751088	0.00585344	0.000541145	0.000526859	0.000435668	0.000431944	0.000431944	0.00101755	0.000340342
M-CSF	<LLOQ	0.000915004	0.000695129	0.00114313	0.000872317	0.00081272	0.00162264	0.0010073	0.00184142	0.00169471	0.00149973	0.00076695	0.00101128	0.00136028	0.000268649	0.000870275	7.47243e-05	0.0010529	0.00141327	0.00125722	0.00151844	0.00101327	0.00129553	0.0011587	0.0023654	0.00183412	0.00131463	0.000586606	0.00058218	0.00130318	0.000445463	0.000758572	0.000656499	0.00116065	0.00138492	0.000678016	0.00125914	0.000688722	0.000397767	0.000630483	0.000505731	0.000919051	0.000999338	0.00109424	0.000690859	0.000927134	0.00151844	0.00187606	6.26015e-05
IL13	0.0373894	0.0647996	0.0659986	0.0618768	0.067192	0.0617753	0.0781944	0.0801998	0.0923179	0.0889669	0.0928744	0.0734708	0.063997	0.0457634	0.0507062	0.0587087	0.0411962	0.0703485	0.0782901	0.087845	0.0727905	0.109716	0.095095	0.0882193	0.115404	0.105723	0.100978	0.038356	0.0601454	0.0654997	0.0515671	0.0718161	0.0615722	0.0702504	0.0744402	0.0823846	0.0628888	0.0655996	0.0676876	0.0755997	0.0601454	0.0662975	0.0565337	0.0700541	0.0513523	0.056742	0.0682811	0.0599408	0.0283488
IL2RA	<LLOQ	0.00480122	<LLOQ	0.0110837	<LLOQ	<LLOQ	0.038087	<LLOQ	0.00869436	0.0081084	0.00544554	<LLOQ	<LLOQ	<LLOQ	<LLOQ	<LLOQ	<LLOQ	<LLOQ	<LLOQ	<LLOQ	0.0141587	<LLOQ	0.045421	0.0470978	0.110421	0.0283075	0.0192454	<LLOQ	<LLOQ	<LLOQ	<LLOQ	<LLOQ	<LLOQ	0.0125075	0.0251671	0.00840077	0.0432761	0.0214163	0.0114883	0.0245	0.0201105	0.00581793	0.00581793	0.00105338	0.00267753	<LLOQ	<LLOQ	<LLOQ	<LLOQ
IL15	<LLOQ	<LLOQ	<LLOQ	<LLOQ	<LLOQ	<LLOQ	<LLOQ	<LLOQ	<LLOQ	<LLOQ	<LLOQ	<LLOQ	<LLOQ	<LLOQ	<LLOQ	<LLOQ	<LLOQ	<LLOQ	<LLOQ	<LLOQ	<LLOQ	<LLOQ	<LLOQ	<LLOQ	<LLOQ	<LLOQ	<LLOQ	<LLOQ	<LLOQ	<LLOQ	<LLOQ	<LLOQ	<LLOQ	<LLOQ	<LLOQ	<LLOQ	<LLOQ	<LLOQ	<LLOQ	<LLOQ	<LLOQ	<LLOQ	<LLOQ	<LLOQ	<LLOQ	<LLOQ	<LLOQ	<LLOQ	<LLOQ
LIF	0.0112016	0.0100786	0.0202363	0.0175087	0.00960517	0.0162015	0.0278525	0.0502598	0.0322965	0.054017	0.0503757	0.0322965	0.0122305	0.0155336	0.0167658	0.0685749	0.0742576	0.0579713	0.0824254	0.0737793	0.0579322	0.202102	0.12197	0.11167	0.124026	0.140887	0.156008	0.0508587	0.0545416	0.0679414	0.0183965	0.0224512	0.0208646	0.027007	0.0313663	0.0438455	0.0414069	0.032371	0.0507234	0.0368664	0.0658859	0.0578346	0.0243017	0.019395	0.0123338	0.0225597	0.0166246	0.0249941	0.0195738
IFNA2	0.000486523	0.000340761	0.000862303	0.000585872	0.00116164	0.000486523	0.000766747	0.000730253	0.000951308	0.000600187	0.000877086	0.000774063	0.000585872	0.000966213	0.000966213	0.000500619	0.000759436	0.000936424	0.000759436	0.000803387	0.000293229	0.00032712	0.000430489	0.000239696	0.00146768	0.000628903	0.000862303	0.00052891	0.000507679	0.00119197	0.00110874	0.000279762	0.000966213	0.000252993	0.000722972	0.000701167	0.00102602	0.000788714	0.000832801	0.00036818	0.000430489	0.000578725	0.000803387	0.00104102	0.000832801	0.000752131	0.000148536	0.000973672	9.22374e-05
IL12	0.00350588	0.00598213	0.0047323	0.00565552	0.00691162	0.00510465	0.00554602	0.00733446	0.00837735	0.00554602	0.00844623	0.0021996	0.00521553	0.00374061	0.00111485	0.00389573	0.00366264	0.00590978	0.00561905	0.00782352	0.00576469	0.00851503	0.00431729	0.00652074	0.010213	0.00761446	0.00885792	<LLOQ	0.00358441	0.00286597	0.00446891	0.00605434	0.00249505	0.00116336	0.00612643	0.00669882	0.00576469	0.00358441	0.0041648	0.00495624	0.00389573	0.00558256	0.00270224	0.00506761	0.00350588	0.00476974	0.00393435	0.0083084	<LLOQ
IL11	<LLOQ	<LLOQ	<LLOQ	<LLOQ	<LLOQ	<LLOQ	0.132234	0.206138	0.138808	0.123901	0.106632	0.0758981	<LLOQ	<LLOQ	<LLOQ	0.0907697	0.136986	0.0934354	0.347932	0.296964	0.264867	3.61671	2.44581	1.92669	1.49843	1.48187	1.62145	0.170799	0.144434	0.176642	0.0100996	0.0007054	0.0135533	0.0661573	0.0986608	0.164049	0.893941	0.559026	0.79149	0.38006	0.956743	0.667804	0.0235752	0.0186968	0.0022456	<LLOQ	<LLOQ	<LLOQ	<LLOQ
IL22	0.00267361	0.00316203	0.00398843	0.0051109	0.00385195	0.00440755	0.00545877	0.00566038	0.00544045	0.00555039	0.0066338	0.00572456	0.00339775	0.0028724	0.00312579	0.0050103	0.00394293	0.00474526	0.00567872	0.00571539	0.00476353	0.00894111	0.00700194	0.00751803	0.00831207	0.00825662	0.00825662	0.00347034	0.00366105	0.0045444	0.00283623	0.00397933	0.00397933	0.0045809	0.00567872	0.00564205	0.00491887	0.00394293	0.00412501	0.00408858	0.00536718	0.00483662	0.00377011	0.00426167	0.00290857	0.00318015	0.00367013	0.0044714	0.00199826
CTACK	<LLOQ	<LLOQ	<LLOQ	0.00258104	<LLOQ	<LLOQ	0.00226303	0.00357124	0.00437927	0.00441298	0.00468275	0.00103039	<LLOQ	<LLOQ	<LLOQ	<LLOQ	<LLOQ	<LLOQ	0.00486833	0.00216271	0.00325196	0.00799984	0.00529039	0.00495271	0.0108735	0.00549312	0.00655882	<LLOQ	<LLOQ	0.00424447	<LLOQ	<LLOQ	0.00108012	0.00152875	0.003504	0.0028995	0.00347038	0.000633719	0.000650199	0.000534949	0.00279889	0.00293305	0.00241361	<LLOQ	<LLOQ	<LLOQ	<LLOQ	<LLOQ	<LLOQ
IP10	0.0061961	0.00441211	0.00476057	0.00813726	0.00638123	0.00800086	0.00591758	0.00905799	0.00554459	0.00645826	0.00766677	0.00671961	0.00423694	0.00548223	0.00488671	0.00557574	0.00702613	0.0045391	0.0107194	0.00800086	0.00772759	0.0111509	0.00783394	0.00698021	0.00905799	0.00907304	0.00853048	0.00406111	0.005044	0.00585555	0.00515385	0.00463413	0.0057624	0.00821297	0.00854558	0.00947864	0.00610337	0.00357771	0.00554459	0.00604149	0.00790984	0.00760593	0.00594858	0.00568469	0.00545102	0.00635041	0.00568469	0.0065352	0.00604149
IL9	0.00798948	0.0103508	0.00738379	0.0102192	0.00791509	0.00951545	0.012789	0.0097863	0.0114407	0.00995383	0.0118148	0.00934433	0.00683157	0.00753756	0.0102192	0.0126689	0.00813724	0.0100869	0.0130576	0.0135004	0.0105467	0.0150508	0.0144268	0.0106116	0.0146833	0.0124879	0.0144554	0.00707105	0.00444295	0.0114407	0.00691189	0.00892742	0.0101201	0.00791509	0.0113149	0.00998718	0.0101201	0.00297343	0.00523154	0.0100205	0.00981991	0.0112518	0.0111885	0.00691189	0.00927547	0.00479789	0.00310833	0.00941295	<LLOQ
IL17A	0.000197109	0.00457701	0.00259479	0.00538253	0.00475858	0.00180719	0.0033891	0.0046548	0.00491437	0.00431796	0.00444743	0.002289	0.0027992	0.00295279	0.00231444	0.00387857	0.00203503	0.00290157	0.0027992	0.00387857	0.00313224	0.00413688	0.00418859	0.00499232	0.00681962	0.0032606	0.00377537	<LLOQ	0.00127881	0.000904967	0.000731862	0.00320924	0.00295279	0.0031579	0.00328629	0.00310659	0.00346626	0.00211113	0.00292717	0.00193367	0.00188305	0.00290157	0.00259479	0.00331198	0.00254375	0.00173141	0.00158014	0.0033891	0.00112886
CCL2	0.364627	0.172622	0.383636	0.554687	0.380927	0.544047	0.569329	1.00983	0.692549	0.748168	0.885869	0.854461	0.14329	0.247364	0.354018	0.627152	0.645982	0.37551	1.08709	0.963294	0.827202	1.33939	1.02215	1.03415	1.03798	1.06082	1.11328	0.541216	0.535083	0.40546	0.330151	0.369399	0.517553	0.780323	0.851178	0.985401	0.698801	0.460266	0.655348	0.501642	0.860476	0.755788	0.410127	0.281643	0.212352	0.30892	0.228563	0.28019	0.191823
TNFRSF9	<LLOQ	0.0010098	0.0045923	<LLOQ	<LLOQ	0.0013767	0.0015049	0.0027407	0.0008788	<LLOQ	0.0019493	<LLOQ	<LLOQ	0.0004101	<LLOQ	0.0022634	<LLOQ	0.0014622	0.0016113	0.0030701	0.002138	<LLOQ	<LLOQ	0.0013338	0.00114	0.0016113	0.0020752	8.033e-05	<LLOQ	<LLOQ	0.0013338	0.0045923	<LLOQ	0.0021799	<LLOQ	<LLOQ	0.0006133	<LLOQ	0.0004557	0.0010967	0.0005909	<LLOQ	0.0029262	0.0025752	<LLOQ	<LLOQ	<LLOQ	<LLOQ	0.0010967
S100A8	<LLOQ	0.0184153	<LLOQ	<LLOQ	<LLOQ	<LLOQ	<LLOQ	<LLOQ	<LLOQ	<LLOQ	<LLOQ	<LLOQ	<LLOQ	0.0119025	<LLOQ	<LLOQ	<LLOQ	<LLOQ	<LLOQ	<LLOQ	<LLOQ	<LLOQ	<LLOQ	<LLOQ	<LLOQ	<LLOQ	0.0497509	<LLOQ	<LLOQ	<LLOQ	<LLOQ	<LLOQ	<LLOQ	<LLOQ	<LLOQ	<LLOQ	<LLOQ	<LLOQ	<LLOQ	<LLOQ	<LLOQ	<LLOQ	<LLOQ	<LLOQ	<LLOQ	<LLOQ	<LLOQ	<LLOQ	<LLOQ
TNF10	<LLOQ	0.0416118	0.0183039	<LLOQ	<LLOQ	0.025001	0.00840314	0.0293037	0.0444586	0.062267	<LLOQ	<LLOQ	<LLOQ	<LLOQ	<LLOQ	0.021298	0.047239	<LLOQ	0.0258867	<LLOQ	0.0802668	<LLOQ	<LLOQ	0.0423303	<LLOQ	0.0161634	0.0616406	<LLOQ	0.0687285	0.0138618	0.0313526	0.025001	<LLOQ	0.0325549	<LLOQ	<LLOQ	<LLOQ	<LLOQ	0.0489467	<LLOQ	<LLOQ	<LLOQ	<LLOQ	<LLOQ	<LLOQ	<LLOQ	<LLOQ	<LLOQ	<LLOQ
FST	1.57649	1.18857	0.791435	2.06045	0.629638	0.987721	0.314392	0.355669	0.453069	0.408091	0.395823	0.685786	1.84668	0.659384	0.960508	1.02762	1.58063	1.32293	1.79931	2.42944	1.18408	0.428536	0.419986	0.499532	0.91095	0.76576	0.657153	2.4991	0.967963	2.04176	0.738973	1.60776	1.15456	1.04367	0.751622	2.883	0.364221	0.554916	0.214673	0.521834	0.67872	0.474628	1.52717	0.906479	1.34204	4.78862	1.91538	4.40457	1.37429
NGF	0.0180747	0.0394958	0.024862	0.0177989	0.00555684	0.0172419	0.0196078	0.0283606	0.035852	0.027814	0.0247806	0.00273276	<LLOQ	<LLOQ	<LLOQ	0.0299039	0.017614	<LLOQ	0.0167721	0.0289811	0.0240436	0.0210092	0.00833223	0.0139253	0.0115801	0.0194299	0.0220375	<LLOQ	0.0257515	0.00738014	<LLOQ	0.0309693	<LLOQ	0.0232154	<LLOQ	0.0162967	0.037579	0.00504385	0.0170546	0.0314224	0.0252676	<LLOQ	0.00819995	0.0199616	<LLOQ	0.0102017	0.0128838	0.0151311	<LLOQ
MMP13	0.0126189	0.0189663	0.012866	0.00406996	0.0120376	0.00802029	0.0233471	0.019116	0.0316489	0.0206716	0.0130302	0.00170967	0.00783577	<LLOQ	0.00856794	0.0227751	0.00919651	0.024199	0.35443	0.848981	0.845351	1.91942	1.73228	1.85771	1.63273	1.53896	1.08075	0.111823	0.052207	0.0658114	0.0120376	0.0224878	<LLOQ	0.00699194	0.00351987	0.00374221	<LLOQ	0.00449746	0.00699194	0.0126189	<LLOQ	0.0185908	0.00670531	0.00774312	0.00998995	<LLOQ	0.00651259	0.00802029	0.0106828
ST2	0.0994906	0.119662	0.109373	0.0489676	0.0337017	0.0348381	0.0258913	0.0313061	0.0270504	0.017157	0.0327906	<LLOQ	0.0768081	0.0432852	0.0478567	0.249999	0.358256	0.346202	0.108086	0.132282	0.102071	0.0309628	0.0263554	0.0258913	0.0505203	0.0391333	0.0467442	0.146163	0.105295	0.133778	0.102501	0.160028	0.112162	0.0584658	0.0427257	0.0815787	0.0334741	0.00871807	0.0408198	0.0408198	0.039471	0.0298163	0.139332	0.126296	0.141361	0.12651	0.051185	0.160241	0.0282054
NRG1	0.0888051	0.146708	0.100802	<LLOQ	<LLOQ	0.0580475	<LLOQ	0.0821651	0.108451	0.122942	0.0601604	<LLOQ	<LLOQ	<LLOQ	<LLOQ	0.00759823	<LLOQ	0.0459396	0.0487741	<LLOQ	0.0873939	<LLOQ	0.0424596	0.0313504	0.00518323	<LLOQ	0.0807232	<LLOQ	0.072408	<LLOQ	0.0320007	0.117722	<LLOQ	<LLOQ	<LLOQ	<LLOQ	0.02734	0.00973164	0.128971	0.0510036	0.0526553	0.035186	<LLOQ	0.135361	0.0185545	<LLOQ	<LLOQ	<LLOQ	<LLOQ
RETN	0.00182453	0.00416078	0.0114929	0.0017289	0.00105142	<LLOQ	0.000246861	0.00434443	0.0021101	0.00525755	0.00493887	<LLOQ	<LLOQ	0.00661385	0.00267606	0.00014073	0.00229946	0.00602788	0.00406881	<LLOQ	0.00674873	0.00220487	0.0013437	0.00584706	<LLOQ	0.00584706	0.00562067	0.0013921	0.00786806	0.00493887	0.00191994	0.00521208	0.0013437	0.00968834	<LLOQ	0.000605185	0.000953186	<LLOQ	0.00525755	<LLOQ	0.00225219	<LLOQ	0.00153686	<LLOQ	0.00114922	<LLOQ	0.00674873	0.000655376	<LLOQ
CNTF	0.000963478	0.0108958	0.00720689	<LLOQ	0.00163921	0.000803377	0.00246698	0.00426443	0.00778496	0.0060484	0.00246698	<LLOQ	<LLOQ	0.000963478	0.00100342	0.00023695	<LLOQ	0.000277902	7.14098e-05	0.000963478	0.00285927	0.000723111	0.00309418	0.00262402	0.00254552	0.00238839	0.00577758	<LLOQ	0.00689829	<LLOQ	0.00104334	0.00782347	<LLOQ	0.00187635	<LLOQ	<LLOQ	0.00874689	<LLOQ	0.00469203	0.00215234	<LLOQ	0.00191582	<LLOQ	0.00511895	0.00368012	<LLOQ	<LLOQ	<LLOQ	<LLOQ
MMP1	0.0259003	0.0201621	0.0216873	0.226752	0.0761365	0.0804485	0.320435	0.357611	0.458275	0.297513	0.23278	0.434131	0.0446221	0.0136645	0.0176737	0.0299371	0.0334389	0.0483253	0.526342	0.770569	0.665292	0.357164	0.319945	0.285646	0.305976	0.299845	0.21088	0.401432	0.121166	0.324503	0.0370226	0.0892381	0.0832828	0.178149	0.135672	0.465384	0.32068	0.358603	0.188005	0.301352	0.323522	0.235612	0.110311	0.0588685	0.070091	0.105831	0.0472302	0.139306	0.038087
CCL20	<LLOQ	<LLOQ	<LLOQ	<LLOQ	<LLOQ	<LLOQ	0.129301	0.0674682	0.139261	<LLOQ	<LLOQ	<LLOQ	<LLOQ	<LLOQ	<LLOQ	<LLOQ	<LLOQ	<LLOQ	0.199244	0.196192	0.206538	0.391498	0.378579	0.376635	0.321687	0.299615	0.258975	<LLOQ	<LLOQ	<LLOQ	<LLOQ	<LLOQ	<LLOQ	<LLOQ	<LLOQ	0.00455168	0.162749	0.0438175	0.146308	<LLOQ	0.0898584	0.0751414	<LLOQ	<LLOQ	<LLOQ	<LLOQ	<LLOQ	<LLOQ	<LLOQ
MIF	0.517322	0.528553	0.536592	0.497438	0.546489	0.308251	0.33265	0.482019	0.429103	0.488229	0.586141	0.363457	0.362497	0.247223	0.432138	0.464679	0.580382	0.602839	0.563453	0.547795	0.514699	0.250179	0.468264	0.343454	0.560659	0.442561	0.527431	0.469207	0.448996	0.300866	0.374962	0.439341	0.529862	0.525747	0.457126	0.297753	0.363457	0.16695	0.343454	0.152724	0.38128	0.327239	0.603025	0.400189	0.68238	0.345766	0.492177	0.435362	0.61747
GROA	0.00529107	0.00174478	0.00579222	0.538825	0.579237	0.562936	0.917967	1.14421	1.04744	1.06307	1.26644	0.868046	0.0203946	0.00720277	0.0090495	0.036056	0.0411332	0.0424286	1.27963	1.16836	1.13139	0.874959	0.796112	0.869454	1.06213	1.06118	1.07197	0.514459	0.250461	0.184052	0.238648	0.372809	0.628828	1.12389	1.17174	0.876221	1.0574	0.879403	1.01416	0.959495	1.13647	0.986991	0.542409	0.33479	0.425483	0.0139553	0.0167176	0.0187788	0.0256863
CCL7	0.0733718	0.0433131	0.0578342	0.0627155	0.0647055	0.0653201	0.0712924	0.085936	0.105479	0.085936	0.0964379	0.0559748	0.0295188	0.0389826	0.0394772	0.0983812	0.111772	0.0991523	0.103895	0.104922	0.0956542	0.10258	0.118733	0.130767	0.173467	0.134503	0.13802	0.0685827	0.0472571	0.0426878	0.0362797	0.0431572	0.079306	0.0758678	0.0495912	0.0595303	0.061453	0.0182751	0.056776	0.0180169	0.0546243	0.0855173	0.0407791	0.0511595	0.0698863	0.0185311	0.0627155	0.0546243	0.063466
CXCL16	<LLOQ	<LLOQ	<LLOQ	<LLOQ	<LLOQ	<LLOQ	0.0119759	0.0209502	0.0140879	0.0152684	0.0152035	0.00941344	<LLOQ	<LLOQ	<LLOQ	<LLOQ	<LLOQ	<LLOQ	0.0157722	0.0121825	0.0184935	0.0058158	0.00148354	0.00516366	0.0136696	0.0139591	0.0141524	5.69e-05	<LLOQ	<LLOQ	<LLOQ	<LLOQ	0.00042323	0.0151711	0.0100215	0.00409805	0.0137017	0.00834625	0.016997	0.0068817	0.0129961	0.0128362	0.000458794	<LLOQ	<LLOQ	<LLOQ	<LLOQ	<LLOQ	<LLOQ
CCL17	<LLOQ	<LLOQ	0.00013676	<LLOQ	0.00250333	<LLOQ	0.00128999	<LLOQ	0.0022181	<LLOQ	<LLOQ	0.00128999	<LLOQ	0.00079711	0.00093142	<LLOQ	0.00100777	<LLOQ	<LLOQ	0.00082478	<LLOQ	0.00150449	0.00154566	<LLOQ	0.00110555	0.00110555	<LLOQ	<LLOQ	<LLOQ	<LLOQ	0.00105719	<LLOQ	<LLOQ	<LLOQ	0.00090532	0.00357764	0.00133416	<LLOQ	<LLOQ	<LLOQ	<LLOQ	0.00055582	<LLOQ	0.00062016	<LLOQ	0.00079711	<LLOQ	<LLOQ	0.00087886
CCL22	0.0292501	<LLOQ	0.0317995	0.036769	0.0847004	0.0684807	0.124891	0.105126	0.100843	0.0773086	0.133779	0.107253	0.023183	0.0170255	<LLOQ	0.0474549	<LLOQ	<LLOQ	0.136896	0.115482	0.120207	0.0777233	0.0768935	0.0830705	0.139086	0.112627	0.107832	0.0622363	0.0722932	0.0403993	0.0536101	0.0641885	0.0492962	0.0907523	0.0963212	0.0992752	0.141632	0.0773086	0.13433	0.105514	0.129537	0.113009	0.0735541	0.0472236	0.0903517	0.0119054	<LLOQ	<LLOQ	0.0571838
CCL3	0.000783678	0.000120072	<LLOQ	0.00127384	0.00124106	0.000783678	0.00378434	0.00374432	0.00441219	0.00150368	0.00212349	0.00229547	0.000927068	0.000953178	0.00101196	0.000228158	0.000855327	0.000151748	0.00176702	0.00246765	0.00164844	0.00260023	0.00329123	0.00297863	0.00317145	0.0015563	0.00137884	0.000953178	0.000829261	0.000304972	0.00134601	0.00139854	0.00184615	0.00116243	0.00139854	0.00244115	0.00379768	0.00262675	0.0022293	0.00112315	0.00211027	0.00158919	0.000848809	0.000770662	0.000992362	<LLOQ	0.00107734	0.000221773	0.00139854
CXCL11	0.0287319	0.00746208	0.0112841	0.0462228	0.0628445	0.0503859	0.0969787	0.105426	0.114727	0.0817878	0.101095	0.0921002	0.0246406	0.00131065	0.0233114	0.0164235	0.0234222	0.0136341	0.113213	0.102395	0.0938352	0.0924256	0.0864579	0.0898223	0.127254	0.101962	0.106724	0.0569484	0.0440294	0.0224247	0.045565	0.05345	0.0457843	0.094811	0.0686229	0.0733055	0.112565	0.0679692	0.0984956	0.0854808	0.0963284	0.0890627	0.0443585	0.0530124	0.0608801	0.0130752	0.0125159	0.00234866	0.0369985
TWEAK	0.00477946	<LLOQ	<LLOQ	0.00697291	0.00749516	0.00521735	0.00911949	0.00568308	0.0154802	0.00867863	0.00513521	0.00925731	0.00516259	0.00401431	0.00379599	0.00631389	0.00785274	0.00030871	0.010554	0.0112721	0.0126822	0.00669823	0.0149534	0.0104435	0.0140389	0.00735769	0.00735769	0.00752266	0.00538167	0.00325086	0.00667076	0.0103331	0.00658839	0.00961576	0.00818298	0.00801784	0.0147039	0.010002	0.0073027	0.00439669	0.0102779	0.00950545	0.00173094	0.00642367	0.00686302	0.00227247	0.0073027	0.00221824	0.0128759
CXCL9	0.0022033	<LLOQ	0.00258363	0.00694331	0.00747198	0.00598271	0.0119208	0.0124957	0.0130907	0.00962893	0.00974177	0.00988239	0.00284878	0.000963461	0.00280186	0.0033539	0.00214347	0.00119801	0.0090815	0.0102319	0.0104126	0.0119276	0.0111351	0.0122424	0.0134513	0.0123092	0.012509	0.00606145	0.00398112	0.00405894	0.00393774	0.0054729	0.00700419	0.0102459	0.00762142	0.00962893	0.0125555	0.0105304	0.0104126	0.00980511	0.0110941	0.01082	0.00637406	0.00544068	0.00680587	<LLOQ	0.0012888	0.00238058	0.00535993
CCL4	<LLOQ	0.0093325	<LLOQ	0.00615225	0.00454411	0.0118429	0.00567053	<LLOQ	0.00390481	<LLOQ	0.00944014	0.00111463	<LLOQ	0.00327429	0.00967965	0.0057087	0.00374307	<LLOQ	<LLOQ	0.00726455	0.00962674	<LLOQ	0.011937	0.00363143	0.00149745	0.00944014	<LLOQ	0.00832603	0.00849899	0.0068753	0.00463542	<LLOQ	0.00511235	0.00973239	0.00463542	0.00713647	0.00416127	0.00515385	<LLOQ	0.00463542	<LLOQ	<LLOQ	0.00849899	<LLOQ	0.00622379	<LLOQ	0.00454411	0.00593369	0.00111463
sRANK-L	<LLOQ	<LLOQ	<LLOQ	<LLOQ	<LLOQ	<LLOQ	<LLOQ	<LLOQ	<LLOQ	<LLOQ	<LLOQ	<LLOQ	<LLOQ	<LLOQ	<LLOQ	<LLOQ	<LLOQ	<LLOQ	<LLOQ	<LLOQ	<LLOQ	<LLOQ	<LLOQ	<LLOQ	<LLOQ	<LLOQ	<LLOQ	<LLOQ	<LLOQ	<LLOQ	<LLOQ	<LLOQ	<LLOQ	<LLOQ	<LLOQ	<LLOQ	<LLOQ	<LLOQ	<LLOQ	<LLOQ	<LLOQ	<LLOQ	<LLOQ	<LLOQ	<LLOQ	<LLOQ	<LLOQ	<LLOQ	<LLOQ
VEGF	0.600309	0.563269	0.649309	0.925608	0.482437	0.892257	1.26786	0.976069	1.66984	0.941172	0.812259	0.487906	0.539065	0.860911	0.669295	2.58964	4.96475	2.77021	4.79836	6.99016	8.77697	4.05187	4.92069	4.42656	4.51505	5.78533	4.29667	9.22885	6.4599	9.07147	1.09968	1.34842	1.90417	2.23509	2.00343	3.37302	4.28358	3.63958	1.95679	3.09538	3.49034	2.54248	1.89427	0.897601	1.14413	1.24482	0.990177	1.61005	0.981707
IL8	0.0508944	0.0573638	0.0648094	0.779206	0.636953	0.795739	0.720786	0.580894	0.71931	0.663895	0.719304	0.54503	0.0762526	0.0516237	0.0482749	0.0628757	0.125688	0.0817091	0.738333	0.788944	0.833544	0.550317	0.723439	0.718569	0.712229	0.755296	0.734938	0.688507	0.317129	0.515949	0.335523	0.392534	0.580008	0.861314	0.712676	0.808142	0.743787	0.699999	0.670676	0.764148	0.666998	0.744669	0.617079	0.305316	0.336257	0.0697462	0.0374343	0.0810003	0.0338414
IL5	<LLOQ	0.00240156	0.00173104	0.00656491	0.00629317	0.00838963	0.00498986	0.00447603	0.0065107	0.00675419	0.00739781	0.00571669	0.00347268	0.00541114	0.00363858	0.00174905	0.00438938	<LLOQ	0.00787578	0.00722426	0.0081266	0.00767708	0.00755756	0.00560589	0.00553646	0.00775664	0.00678116	0.00566133	0.00411283	0.0046341	0.00204789	0.00496156	0.00401005	0.00371346	0.00459108	0.00420053	0.00389196	0.00589603	0.00755756	0.00243452	0.00575815	0.00653781	0.00256528	0.00230198	0.00359349	0.00504636	0.00196133	0.00092504	<LLOQ
MMP7	0.00432286	0.00960673	0.00667066	0.0151177	0.015453	0.0219224	0.0149612	0.0118422	0.0109857	0.0138864	0.017238	0.0107148	0.0111436	0.0110083	0.0126745	0.00758439	0.0189956	0.00935749	0.0218338	0.0309496	0.0288434	0.020283	0.0217896	0.0174608	0.0182175	0.0228955	0.0203274	0.0232932	0.0181508	0.0293264	0.0137743	0.00744754	0.0161453	0.0187734	0.0162792	0.0164577	0.0123372	0.0163685	0.011662	0.0144017	0.0160114	0.0168146	0.0194842	0.0101725	0.0126969	0.0216125	0.0366788	0.0261164	0.0222764
TGF-b1	0.00406316	0.0346301	0.0211106	0.021805	0.0106712	0.0451607	0.0150818	0.0178266	0.0198978	0.038542	0.0174824	<LLOQ	0.00122543	0.00278442	0.0286241	0.0058509	0.0449813	0.0195519	0.029328	0.0106712	0.0381856	<LLOQ	0.0590699	0.0460587	0.0123594	0.0268679	0.029328	0.011008	0.029328	0.0321509	0.00536052	0.0157661	0.0405048	0.0258166	0.0179988	0.0223265	0.0254666	0.0188609	0.0106712	0.0214577	0.0200709	0.00326139	0.0138878	<LLOQ	0.0261668	0.0665391	0.0795613	0.115601	0.0873109
Eotaxin	<LLOQ	0.00482518	<LLOQ	0.00454147	0.00306134	0.00344321	<LLOQ	0.00031288	<LLOQ	0.00381626	0.00290567	0.0035934	0.00098437	0.00517555	0.00693866	0.00329163	0.00396335	0.00340545	0.00234435	0.00443421	0.00548726	0.00418197	0.00527982	0.00306134	<LLOQ	0.00517555	0.00517555	<LLOQ	0.00475455	0.00313851	0.00282714	<LLOQ	0.00012791	0.0035934	0.00374227	<LLOQ	0.00156739	0.00366799	0.00414569	<LLOQ	0.00133378	<LLOQ	0.00156739	<LLOQ	0.00152149	0.00388994	<LLOQ	<LLOQ	0.00076656
VCAM1	0.0120498	0.0158406	0.013156	0.103476	0.0749178	0.0546646	0.0145278	0.0230946	0.0219947	0.0210765	0.0187947	0.0199051	0.0297998	0.0146964	0.015431	0.0768238	0.15174	0.146147	0.42896	0.591842	0.561416	0.184325	0.179978	0.136821	0.230335	0.324857	0.377973	0.205075	0.185335	0.17605	0.0190602	0.0170578	0.0377571	0.0466175	0.0342859	0.0531663	0.0167926	0.00967233	0.0166721	0.00696518	0.0100322	0.0140704	0.0220793	0.0237958	0.0302603	0.00221304	0.00443441	0.00354189	0.00697714
TIMP1	1.43562	1.71605	1.2163	1.42215	1.46763	1.16118	1.12562	1.62389	1.63088	1.59697	1.1571	1.38551	1.63793	1.10188	1.34809	1.26537	2.08547	1.68788	1.94587	1.78682	1.38321	1.10582	1.19128	1.21069	1.74553	1.68518	1.91553	1.62564	1.76608	1.67621	1.39172	1.40023	2.38576	1.44593	1.29444	1.5892	1.53663	0.991495	1.33301	1.13494	1.22334	1.28787	1.63179	1.6353	1.8787	1.55936	1.74091	1.87374	2.10501
MMP2	8.00713	8.79151	6.55568	8.74959	7.41527	7.91988	7.77475	8.43733	9.02054	9.0816	7.32342	7.95642	8.70213	6.90337	8.03543	7.71658	11.9196	10.5566	11.8051	12.1953	11.1217	9.37822	8.4082	7.78294	11.9811	11.8127	12.8112	9.81709	10.8693	10.3659	8.19195	6.88758	10.3929	7.70531	7.03509	8.47818	9.26005	6.87725	9.31293	6.51978	8.16048	8.44908	7.81648	8.28379	8.92358	3.21629	3.46501	3.24212	5.94055
MMP9	0.00156828	0.00861873	0.00509222	0.00931157	0.00541839	0.00583728	0.00541839	<LLOQ	0.00704477	0.0126723	0.0071375	0.0063486	0.00532523	0.00180566	0.00251494	0.00094802	0.00676644	0.00857251	0.00411153	0.00704477	0.00732291	0.00354945	0.00723022	0.0025621	0.00156828	0.00880357	0.00838758	0.00676644	0.00565117	0.00364323	0.00123493	0.00147317	0.00750825	0.00723022	0.0059303	0.00935773	0.00094802	0.00359634	0.00490568	0.00518544	0.0071375	0.00931157	0.00792498	<LLOQ	0.00769351	0.00180566	0.00537181	0.00075597	0.00397113
RANTES	0.00238595	0.00523283	0.00475327	0.0088758	0.00605171	0.00625917	0.00386198	0.00551645	0.00496339	0.00524778	0.00503831	0.00424087	0.00572492	0.00311332	0.0042711	0.0025416	0.00591814	0.00467811	0.00625917	0.00679098	0.00674675	0.00565051	0.0048884	0.00460289	0.0043919	0.00621474	0.00710016	0.00646626	0.00497837	0.00541951	0.00280506	0.00439945	0.00631838	0.00662873	0.0049334	0.00732056	0.00409711	0.00482086	0.00449746	0.00443716	0.00402893	0.00521788	0.00542697	0.00470818	0.00571004	0.0033664	0.00421062	0.00312869	0.00518798
ICAM1	0.0206687	0.030813	0.0275694	0.0352966	0.0298026	0.0244345	0.0320134	0.0458476	0.044211	0.0490198	0.0414657	0.0386136	0.02977	0.0238603	0.0245693	0.0240295	0.0311055	0.0303572	0.0417502	0.0465078	0.0422872	0.0331762	0.0353607	0.0267084	0.0339489	0.0473876	0.0540345	0.0341096	0.028492	0.024872	0.0267748	0.0231475	0.0384865	0.037914	0.033144	0.0427292	0.0358727	0.0279654	0.0344629	0.0267416	0.0336272	0.0381049	0.0312678	0.0278994	0.0302595	0.031073	0.0299985	0.0302595	0.0382957
PAI-1	5.93173	7.03454	5.32467	6.61031	5.65693	5.44469	4.9759	6.69654	6.7237	6.30502	5.33191	5.44721	6.9097	5.01034	6.0078	5.30815	7.35914	6.75363	7.87826	7.74815	6.68563	5.35335	5.55877	5.92657	6.41818	7.36199	8.85146	6.70477	7.25668	7.01511	6.06152	6.3233	8.99869	6.405	6.2085	6.72923	6.53525	5.76348	5.85108	6.28143	5.71619	5.35573	6.95677	6.15664	7.8664	6.67226	7.39066	7.36484	8.33499
DEFB1	0.00131393	0.00546294	0.00435343	0.00441826	0.00317449	0.0030201	0.00327666	0.00357158	0.0044587	0.00563579	0.00331907	0.00370087	0.00345834	0.00267145	0.00280317	0.0025027	0.005518	0.00384595	0.00419076	0.00546687	0.00373826	0.00300286	0.00318729	0.00362172	0.0036092	0.00369671	0.00528942	0.00438586	0.00382528	0.00384595	0.00299854	0.00334446	0.00547868	0.00543538	0.00333177	0.00576503	0.00357995	0.00307602	0.00312318	0.00370087	0.00515486	0.00479647	0.00528547	0.00513901	0.00488838	0.0038955	0.0042966	0.00312318	0.00527361
[truncated: 59 more columns]

## Sheet: S8.
Sample	S1	S2	S3	S4	S5	S6	S7	S8	S9	S10	S11	S12	S13	S14	S15	S16	S17	S18	S19	S20	S21	S22	S23	S24	S25	S26	S27	S28	S29	S30	S31	S32	S33	S34	S35	S36	S37	S38	S39	S40	S41	S42	S43	S44	S45	S46	S47	S48	S49
SMAD3	56	57.5	56	57	60.5	69	52	50	47.5	53	42.5	56	50.5	47	51	59	54	57	58	51	51	60	60.5	59.5	59	52	59.5	58	61	58	56	59.5	58	56	61	51	55	61	53	54	53	51	61	52	48	59	60	48	126
P53	30	28	26	25	29	31	31	20	20.5	29	19	33	24	24	28	27	22	23	19	27	20	24	23	27	27	27	25	27	20	20	24	20	23	21	23.5	22	20	28	22.5	19	27	24	28	22	30	13	40.5	14	32
CREB1	676	684	662	620	668	628.5	683.5	586	665	705	528	631	472	337	515	456	477.5	463	473	390	345	670.5	514.5	525	654	165	549	423	588.5	508.5	537	662.5	613	656	504	615	799.5	531	545	928.5	743	778.5	639	596	446	1144	1110	962	3991
AKT1S1	206	234	232	187	193	202	197	157.5	196	177	147	181.5	181	115	192	158	131	148	179	151	146	339	216.5	276	292	193	279	175	165	156	173	148	126	158	140	150	245	270	168	193	154	172	163	120	125	63	80.5	80.5	423
IKBA	29.5	33	29.5	37	32	36	39	36.5	29	39	20.5	34	36	22	24	30	28	27	38	33	32	42.5	38	46	39	33	35	31	31	31	25	34	28.5	37	42	41	37	44	41	46	39	36	35	32	34	35.5	40	37	40
FAK	48	49	52	45	42	50	28	33.5	33	39.5	34	43	32	37.5	36	45	42	41	45.5	41	39.5	54	42	42	45	38	44	46	49	50	37	51	45	38	41	38	37	47	37	41	35	39	39	38	35	50.5	39	45.5	30
GSK3	42	48	45	53	47	58	46	47	46.5	40.5	45	50.5	44	29.5	39	48	41	47	52	41	43	51	37	50	54	38	57	49	45	47	42	38	41	43	48.5	41	54	51	45	46	37	46	37	39	38	48	40	40.5	138
AKT1	55	77	83	79	70	77	48.5	62	66	61	58	69.5	90	73	84	88	82	95	87	66	70	90	71	89	89	67	84	87	94	101	64	62	53	57	51	67	74	81	65	66	72.5	67	71.5	59	62	105	155	154	1066
HSPB1	28	32	25	37	29	34	32	24	25	30	14	20.5	25	25	31	28	27	31	27	22	25	28	23	26	27.5	26	33	28	27	29	26	31	27	26	26	28	34	36	25	28	29	30	26	32	29.5	27.5	33.5	28	38
P38	52.5	74	68	69	63	74.5	77	60	68.5	75.5	74	69.5	66	77	64.5	61.5	57	63	71	63.5	54	65	68	68	62	64	67	63.5	58	56	76	65	72	67.5	68	65	74	78	59.5	69	66	69	76	57.5	64	72.5	80	74.5	97
MTOR	35	35.5	47	32	36	32	42	32	34.5	32.5	35.5	33	28	28	38	30	31	29	38	38	32	37	37	35	42	33	37	37.5	30.5	37	32	34	34	39	34	35	42	36	34	36.5	35	36	38.5	37	39	52	43	29.5	54
MEK1	46.5	50	52	46	30	42	47	40	52	49	39	41	45	28	43	47	48	41	50	36	42	50.5	42	45	47	37	48	51	50	46	42	47	45	40	37	34	58	63	50.5	53	50	51	46	38	41	64	62.5	47	206
RSK1	31	41.5	36	38	50	31.5	31	45.5	29	39	25.5	37.5	39.5	37	38	28.5	28	25.5	26.5	29	28	32	36	29.5	36	29	41	40.5	40.5	28	43	30	35.5	32.5	33	30	36.5	39	31	34.5	42	32	28	32	18	56	52	55	52
JUN	29	39.5	24	36	38	36	92	64.5	55	50	60.5	54	30	34	45	27	28	27	35	35	31	70	68	52	59	48	68.5	27	24.5	36	31	45.5	34	56.5	55	58	109	144.5	107.5	98	78	89	48.5	31	44	43.5	40.5	22.5	207
EGFR	27	44	18	33	23	27	32	32	23.5	19.5	16.5	26.5	26	18	32	29.5	23	14.5	25	19	21	5	30.5	21	18	17	19	15	23	20	25	23	28.5	17	21.5	19	15	29	21	22	25.5	21.5	15	26	31.5	23	34	45	28
ERK1	107.5	145.5	121	168.5	136	169	193	129	151	115.5	138	147	167	105.5	139	111	131.5	147	157	147.5	149.5	120	122	101	100	105	129	177	156	171	138	103	124	130	154	147.5	168	166	115.5	164	140	145	126.5	87.5	89	332	370	314	1602
MARCKS	39	28	46.5	41	25	30	26.5	35	45	25	15	32	28.5	16	20	32	30	26	32	25.5	36	56.5	28	43	63	49	38	58	36	29	29	28	36	40.5	27	30	34	26	39	24	24	20	20	21	25	90	71	96	41
PTN11	43.5	47	35.5	44	27.5	43	50	40	46.5	31	41	25	42	20	36	39	33	46.5	37.5	35	37	56	37	30	48	49.5	50	33	42	39	45	41	32.5	47	34	33	33	59	39	56	34	30	40	28	36	52	59.5	60	151.5
CHK2	48	48	33.5	35	36.5	24.5	45.5	32.5	26.5	33	19	39.5	39	15	45.5	37	38	31	22.5	41.5	22	53.5	15.5	45.5	49	48	65.5	55	30	40.5	55	59	34	46	38.5	34	21	34	24.5	32	35	41	36	53	25.5	37	31.5	25	58
STAT3	46.5	51	43	54	64	51	54	51	61	49	49	47.5	48	28	48	50	67	55	56.5	41.5	43	52	53	64	56.5	50	54	65.5	55.5	51	52	47.5	51	60	69	67	63	60	32	46.5	45	60.5	50	53.5	43	75	79.5	78	73
NFKB	643	537	554.5	604	607	584	1047.5	698	740.5	737	573	611	495	239.5	488	591	602.5	476.5	954.5	595	635	1092	856	987	1167	761.5	893	814	722	654.5	676	778	749	766.5	867.5	825	878	1044	759.5	925.5	737	854	671	635	517	787.5	993	838.5	1079.5
[truncated: 32 more columns]

## Sheet: S9.
sample_ID	luminex_name	Technical_rep	donor	treatment	group	secretome_analysis	phospho_analysis
S1	1_HD691_Control_1_A_normoxia	1	HD691	control	monolayer	yes	yes
S2	2_HD691_Control_2_A_normoxia	2	HD691	control	monolayer	yes	yes
S3	3_HD691_Control_3_A_normoxia	3	HD691	control	monolayer	yes	yes
S4	4_HD691_TLR2_1_A_normoxia	1	HD691	Pam2CSK4-100ng/ml	monolayer	yes	yes
S5	5_HD691_TLR2_2_A_normoxia	2	HD691	Pam2CSK4-100ng/ml	monolayer	yes	yes
S6	6_HD691_TLR2_3_A_normoxia	3	HD691	Pam2CSK4-100ng/ml	monolayer	yes	yes
S7	7_HD691_IL-1β (1ng/mL)_1_A_normoxia	1	HD691	IL1β-1ng/ml	monolayer	yes	yes
S8	8_HD691_IL-1β (1ng/mL)_2_A_normoxia	2	HD691	IL1β-1ng/ml	monolayer	yes	yes
S9	9_HD691_IL-1β (1ng/mL)_3_A_normoxia	3	HD691	IL1β-1ng/ml	monolayer	yes	yes
S10	10_HD691_IL-1β (100pg/mL)_1_A_normoxia	1	HD691	IL1β-100pg/ml	monolayer	yes	yes
S11	11_HD691_IL-1β (100pg/mL)_2_A_normoxia	2	HD691	IL1β-100pg/ml	monolayer	yes	yes
S12	12_HD691_IL-1β (100pg/mL)_3_A_normoxia	3	HD691	IL1β-100pg/ml	monolayer	yes	yes
S13	13_HD691_H2O2_1_A_normoxia	1	HD691	H2O2 - 50 uM	monolayer	yes	yes
S14	14_HD691_H2O2_2_A_normoxia	2	HD691	H2O2 - 50 uM	monolayer	yes	yes
S15	15_HD691_H2O2_3_A_normoxia	3	HD691	H2O2 - 50 uM	monolayer	yes	yes
S16	16_HD693_Control_1_A_normoxia	1	HD693	control	monolayer	yes	yes
S17	17_HD693_Control_2_A_normoxia	2	HD693	control	monolayer	yes	yes
S18	18_HD693_Control_3_A_normoxia	3	HD693	control	monolayer	yes	yes
S19	19_HD693_TLR2_1_A_normoxia	1	HD693	Pam2CSK4-100ng/ml	monolayer	yes	yes
S20	20_HD693_TLR2_2_A_normoxia	2	HD693	Pam2CSK4-100ng/ml	monolayer	yes	yes
S21	21_HD693_TLR2_3_A_normoxia	3	HD693	Pam2CSK4-100ng/ml	monolayer	yes	yes
S22	22_HD693_IL-1β (1ng/mL)_1_A_normoxia	1	HD693	IL1β-1ng/ml	monolayer	yes	yes
S23	23_HD693_IL-1β (1ng/mL)_2_A_normoxia	2	HD693	IL1β-1ng/ml	monolayer	yes	yes
S24	24_HD693_IL-1β (1ng/mL)_3_A_normoxia	3	HD693	IL1β-1ng/ml	monolayer	yes	yes
S25	25_HD693_IL-1β (100pg/mL)_1_A_normoxia	1	HD693	IL1β-100pg/ml	monolayer	yes	yes
S26	26_HD693_IL-1β (100pg/mL)_2_A_normoxia	2	HD693	IL1β-100pg/ml	monolayer	yes	yes
S27	27_HD693_IL-1β (100pg/mL)_3_A_normoxia	3	HD693	IL1β-100pg/ml	monolayer	yes	yes
S28	28_HD693_H2O2_1_A_normoxia	1	HD693	H2O2 - 50 uM	monolayer	yes	yes
S29	29_HD693_H2O2_2_A_normoxia	2	HD693	H2O2 - 50 uM	monolayer	yes	yes
S30	30_HD693_H2O2_3_A_normoxia	3	HD693	H2O2 - 50 uM	monolayer	yes	yes
S31	31_HD714_Control_1_A_normoxia	1	HD714	control	monolayer	yes	yes
S32	32_HD714_Control_2_A_normoxia	2	HD714	control	monolayer	yes	yes
S33	33_HD714_Control_3_A_normoxia	3	HD714	control	monolayer	yes	yes
S34	34_HD714_TLR2_1_A_normoxia	1	HD714	Pam2CSK4-100ng/ml	monolayer	yes	yes
S35	35_HD714_TLR2_2_A_normoxia	2	HD714	Pam2CSK4-100ng/ml	monolayer	yes	yes
S36	36_HD714_TLR2_3_A_normoxia	3	HD714	Pam2CSK4-100ng/ml	monolayer	yes	yes
S37	37_HD714_IL-1β (1ng/mL)_1_A_normoxia	1	HD714	IL1β-1ng/ml	monolayer	yes	yes
S38	38_HD714_IL-1β (1ng/mL)_2_A_normoxia	2	HD714	IL1β-1ng/ml	monolayer	yes	yes
S39	39_HD714_IL-1β (1ng/mL)_3_A_normoxia	3	HD714	IL1β-1ng/ml	monolayer	yes	yes
S40	40_HD714_IL-1β (100pg/mL)_1_A_normoxia	1	HD714	IL1β-100pg/ml	monolayer	yes	yes
S41	41_HD714_IL-1β (100pg/mL)_2_A_normoxia	2	HD714	IL1β-100pg/ml	monolayer	yes	yes
S42	42_HD714_IL-1β (100pg/mL)_3_A_normoxia	3	HD714	IL1β-100pg/ml	monolayer	yes	yes
S43	43_HD714_H2O2_1_A_normoxia	1	HD714	H2O2 - 50 uM	monolayer	yes	yes
S44	44_HD714_H2O2_2_A_normoxia	2	HD714	H2O2 - 50 uM	monolayer	yes	yes
S45	45_HD714_H2O2_3_A_normoxia	3	HD714	H2O2 - 50 uM	monolayer	yes	yes
S46	46_HD723_Control_1_B_normoxia	1	HD723	control	monolayer	yes	yes
S47	47_HD723_Control_2_B_normoxia	2	HD723	control	monolayer	yes	yes
S48	48_HD723_Control_3_B_normoxia	3	HD723	control	monolayer	yes	yes
S49	49_HD724_Control_1_B_normoxia	1	HD724	control	monolayer	yes	yes
S50	50_HD724_Control_2_B_normoxia	2	HD724	control	monolayer	yes	yes
S51	51_HD724_Control_3_B_normoxia	3	HD724	control	monolayer	yes	yes
S52	52_HD725_Control_1_B_normoxia	1	HD725	control	monolayer	yes	yes
S53	53_HD725_Control_2_B_normoxia	2	HD725	control	monolayer	yes	yes
S54	54_HD725_Control_3_B_normoxia	3	HD725	control	monolayer	yes	yes
S55	55_HD723_TLR2_1_B_normoxia	1	HD723	Pam2CSK4-100ng/ml	monolayer	yes	yes
S56	56_HD723_TLR2_2_B_normoxia	2	HD723	Pam2CSK4-100ng/ml	monolayer	yes	yes
S57	57_HD723_TLR2_3_B_normoxia	3	HD723	Pam2CSK4-100ng/ml	monolayer	yes	yes
S58	58_HD724_TLR2_1_B_normoxia	1	HD724	Pam2CSK4-100ng/ml	monolayer	yes	yes
S59	59_HD724_TLR2_2_B_normoxia	2	HD724	Pam2CSK4-100ng/ml	monolayer	yes	yes
S60	60_HD724_TLR2_3_B_normoxia	3	HD724	Pam2CSK4-100ng/ml	monolayer	yes	yes
S61	61_HD725_TLR2_1_B_normoxia	1	HD725	Pam2CSK4-100ng/ml	monolayer	yes	yes
S62	62_HD725_TLR2_2_B_normoxia	2	HD725	Pam2CSK4-100ng/ml	monolayer	yes	yes
S63	63_HD725_TLR2_3_B_normoxia	3	HD725	Pam2CSK4-100ng/ml	monolayer	yes	yes
S64	64_HD723_IL1b 100 ng/ml_1_B_normoxia	1	HD723	IL1β-100pg/ml	monolayer	yes	yes
S65	65_HD723_IL1b 100 ng/ml_2_B_normoxia	2	HD723	IL1β-100pg/ml	monolayer	yes	yes
S66	66_HD723_IL1b 100 ng/ml_3_B_normoxia	3	HD723	IL1β-100pg/ml	monolayer	yes	yes
S67	67_HD724_IL1b 100 ng/ml_1_B_normoxia	1	HD724	IL1β-100pg/ml	monolayer	yes	yes
S68	68_HD724_IL1b 100 ng/ml_2_B_normoxia	2	HD724	IL1β-100pg/ml	monolayer	yes	yes
S69	69_HD724_IL1b 100 ng/ml_3_B_normoxia	3	HD724	IL1β-100pg/ml	monolayer	yes	yes
S70	70_HD725_IL1b 100 ng/ml_1_B_normoxia	1	HD725	IL1β-100pg/ml	monolayer	yes	yes
S71	71_HD725_IL1b 100 ng/ml_2_B_normoxia	2	HD725	IL1β-100pg/ml	monolayer	yes	yes
S72	72_HD725_IL1b 100 ng/ml_3_B_normoxia	3	HD725	IL1β-100pg/ml	monolayer	yes	yes
S73	73_HD723_h202_1_B_normoxia	1	HD723	H2O2 - 50 uM	monolayer	yes	yes
S74	74_HD723_h202_2_B_normoxia	2	HD723	H2O2 - 50 uM	monolayer	yes	yes
S75	75_HD723_h202_3_B_normoxia	3	HD723	H2O2 - 50 uM	monolayer	yes	yes
S76	76_HD724_h202_1_B_normoxia	1	HD724	H2O2 - 50 uM	monolayer	yes	yes
S77	77_HD724_h202_2_B_normoxia	2	HD724	H2O2 - 50 uM	monolayer	yes	yes
S78	78_HD724_h202_3_B_normoxia	3	HD724	H2O2 - 50 uM	monolayer	yes	yes
S79	79_HD725_h202_1_B_normoxia	1	HD725	H2O2 - 50 uM	monolayer	yes	yes
S80	80_HD725_h202_2_B_normoxia	2	HD725	H2O2 - 50 uM	monolayer	yes	yes
S81	81_HD725_h202_3_B_normoxia	3	HD725	H2O2 - 50 uM	monolayer	yes	yes
S82	82_HD723_Control_1_hypoxia	1	HD723	control	alginate_beads	yes	no
S83	83_HD723_Control_2_hypoxia	2	HD723	control	alginate_beads	yes	no
S84	84_HD723_Control_3_hypoxia	3	HD723	control	alginate_beads	yes	no
S85	85_HD723_TLR2_1_hypoxia	1	HD723	Pam2CSK4-100ng/ml	alginate_beads	yes	no
S86	86_HD723_TLR2_2_hypoxia	2	HD723	Pam2CSK4-100ng/ml	alginate_beads	yes	no
S87	87_HD723_TLR2_3_hypoxia	3	HD723	Pam2CSK4-100ng/ml	alginate_beads	yes	no
S88	88_HD723_IL-1β (100pg/mL)_1_hypoxia	1	HD723	IL1β-100pg/ml	alginate_beads	yes	no
S89	89_HD723_IL-1β (100pg/mL)_2_hypoxia	2	HD723	IL1β-100pg/ml	alginate_beads	yes	no
S90	90_HD723_IL-1β (100pg/mL)_3_hypoxia	3	HD723	IL1β-100pg/ml	alginate_beads	yes	no
S91	91_HD725_Control_1_hypoxia	1	HD725	control	alginate_beads	yes	no
S92	92_HD725_Control_2_hypoxia	2	HD725	control	alginate_beads	yes	no
S93	93_HD725_Control_3_hypoxia	3	HD725	control	alginate_beads	yes	no
S94	94_HD725_TLR2_1_hypoxia	1	HD725	Pam2CSK4-100ng/ml	alginate_beads	yes	no
S95	95_HD725_TLR2_2_hypoxia	2	HD725	Pam2CSK4-100ng/ml	alginate_beads	yes	no
S96	96_HD725_TLR2_3_hypoxia	3	HD725	Pam2CSK4-100ng/ml	alginate_beads	yes	no
S97	97_HD725_IL-1β (100pg/mL)_1_hypoxia	1	HD725	IL1β-100pg/ml	alginate_beads	yes	no
S98	98_HD725_IL-1β (100pg/mL)_2_hypoxia	2	HD725	IL1β-100pg/ml	alginate_beads	yes	no
S99	99_HD725_IL-1β (100pg/mL)_3_hypoxia	3	HD725	IL1β-100pg/ml	alginate_beads	yes	no
S100	100_HD726_Control_1_hypoxia	1	HD726	control	alginate_beads	yes	no
S101	101_HD726_Control_2_hypoxia	2	HD726	control	alginate_beads	yes	no
S102	102_HD726_Control_3_hypoxia	3	HD726	control	alginate_beads	yes	no
S103	103_HD726_TLR2_1_hypoxia	1	HD726	Pam2CSK4-100ng/ml	alginate_beads	yes	no
S104	104_HD726_TLR2_2_hypoxia	2	HD726	Pam2CSK4-100ng/ml	alginate_beads	yes	no
S105	105_HD726_TLR2_3_hypoxia	3	HD726	Pam2CSK4-100ng/ml	alginate_beads	yes	no
S106	106_HD726_IL-1β (100pg/mL)_1_hypoxia	1	HD726	IL1β-100pg/ml	alginate_beads	yes	no
S107	107_HD726_IL-1β (100pg/mL)_2_hypoxia	2	HD726	IL1β-100pg/ml	alginate_beads	yes	no
S108	108_HD726_IL-1β (100pg/mL)_3_hypoxia	3	HD726	IL1β-100pg/ml	alginate_beads	yes	no
